# Supplementary material for: Mechanism of resistance to mesotrione in an Amaranthus tuberculatus population from Nebraska, USA
Source: PLoS One. 2017 Jun 29;12(6):e0180095. doi: 10.1371/journal.pone.0180095 (PMC5491128; doi:10.1371/journal.pone.0180095)
Supplement: S1 File — (XLSX) [file pone.0180095.s001.xlsx]

## Sheet: Dose-response data
Pre- and post-emergence mesotrione dose response tests
	Post-emergence						Pre-emergence
	NEB			SEN			NEB			SEN
Rate of mesotrione (gai/ha)	Rep a	Rep b	Rep c	Rep a	Rep b	Rep c	Rep a	Rep b	Rep c	Rep a	Rep b	Rep c
0.82	0	0	0	0	0	0
1.64	0	0	0	20	20	20
3.28	0	0	0	50	50	50	10	0	10	20	30	30
6.56	0	0	0	70	80	90	10	10	20	10	20	20
13.125	0	0	0	70	80	80	20	20	30	50	40	40
26.25	20	0	0	100	100	80	50	50	50	70	100	100
52.5	30	30	30	100	100	100	40	60	50	100	100	100
105	30	30	50	100	100	100	100	100	90	100	100	100
210	60	60	40	100	100	100	100	100	100	100	100	100
420	70	70	70	100	100	100	100	100	100	100	100	100
840	100	100	100	100	100	100

## Sheet: qPCR data
qPCR data
			CT values for DNA						CT values for RNA BT						CT values for RNA 2DAT
Biotype	Plate	Plant	CPS		HPPD		ALS		CPS		HPPD		ALS		CPS		HPPD		ALS
Bulked control	1		20.0797	19.92	20.8476	20.7626	21.1083	21.1377	29.9779	29.5917	28.8424	29.0723	29.9435	30.0818	30.3941	30.4825	26.7739	26.9188	29.8552	29.9225
SEN	1	1	20.0833	20.3175	20.8635	20.8979	21.2613	21.4267	31.7627	31.9715	30.5159	30.702	30.9341	30.9366	32.1719	31.273	28.1945	28.2633	31.7596	32.0251
SEN	1	7	19.8492	19.7631	20.8258	20.7249	20.9994	21.043	31.6465	31.4455	30.3728	30.6963	30.6354	31.0023	29.3265	29.1239	26.8251	26.8051	30.063	30.1449
NEB	1	22	19.9761	19.8395	20.9792	20.9927	21.2304	21.2903	32.4695	31.4665	29.9379	30.5493	31.1725	31.2696	29.6989	29.9766	28.8236	28.711	29.9616	29.9102
NEB	1	75	19.9611	20.0777	21.1031	21.1529	21.3515	21.5263	29.9999	29.9295	28.5478	28.9794	29.6233	29.5952	30.5176	29.9751	28.512	28.8194	29.8782	30.1678
Bulked control	2		20.267	20.1829	19.7352	19.7516	20.6235	20.6571	29.3539	29.9323	28.3666	27.6371	29.7676	29.2606	29.8687	30.052	25.4072	25.6901	28.8989	29.2816
SEN	2	9	20.7591	20.5983	19.8768	20.0007	21.0601	21.1403	31.8279	35.2766	28.1642	28.2311	31.5511	32.0085	29.6656	29.6974	24.2888	24.6009	28.7692	29.1292
SEN	2	12	19.9839	20.0668	19.5087	19.5765	20.5811	20.6813	30.8012	31.4399	26.8415	26.8783	29.9696	30.38	28.416	28.6063	25.8177	25.8455	27.357	27.4824
NEB	2	66	20.1301	20.0703	19.7714	19.7407	20.7644	20.8227	27.5148	27.6647	26.7744	26.9987	27.1848	27.3927	28.3518	28.5904	24.3875	24.4512	28.0814	28.2257
NEB	2	101	20.6098	20.477	19.9445	20.0625	20.5346	20.6994	29.5117	29.798	27.3147	28.2406	28.4405	28.5309	27.9627	27.8254	22.8269	22.8279	26.348	26.599
Bulked control	3		20.2675	19.9773	20.1044	20.076	20.9633	21.4904	30.0951	29.7199	28.5619	28.7451	30.1494	30.217	30.0505	30.8906	25.9389	26.1699	29.7139	30.0649
SEN	3	8	19.8497	20.1856	20.2718	20.3401	21.3871	21.479	27.9909	27.8881	28.1152	27.8644	28.2297	28.5344	31.7119	32.7766	28.3027	28.2586	31.6748	31.9718
SEN	3	10	19.6335	20.0712	20.1175	20.0308	21.4296	21.3978	ND	32.9463	29.9587	29.9689	32.1246	32.5563	31.2835	31.1524	27.8981	27.9206	30.6174	30.5002
NEB	3	41	19.8257	19.8467	19.9973	20.0024	21.0302	21.1396	ND	29.3209	27.8109	27.8466	28.7708	ND	30.7622	30.85	26.7544	26.521	29.1084	29.088
NEB	3	61	19.9609	19.8199	20.0685	20.1161	20.9729	21.0384	29.964	30.6156	27.6698	27.9938	29.3696	30.0218	29.2124	29.4616	25.5973	26.1417	30.0895	29.9918
Bulked control	4		21.3136	21.0687	19.9816	19.8864	21.2873	21.4491	30.6424	30.2715	28.1102	27.933	29.8363	30.3181	31.2086	31.088	25.9327	25.9138	29.9332	29.9119
SEN	4	11	21.0512	20.944	19.9273	19.7507	21.2566	21.3993	32.9565	32.9701	28.478	28.902	31.4074	31.5981	32.6649	32.7682	26.771	27.0145	30.5099	30.7703
SEN	4	18	21.1313	21.0534	19.7933	19.7063	21.5182	21.6176	29.6482	29.9181	27.8132	27.5337	29.5884	29.5777	27.9891	27.6869	23.1662	23.1029	27.7477	27.6612
NEB	4	108	21.008	20.912	19.7977	19.8363	21.2036	21.1406	33.2324	32.3596	28.2462	28.5075	30.7411	31.1606	30.1609	30.0392	23.9729	24.2659	29.2546	29.8347
NEB	4	112	21.2185	21.2299	19.7097	19.6987	21.2279	21.2624	30.731	31.0702	28.5201	28.5511	29.9739	29.9243	31.167	31.5675	27.2341	27.0033	30.6391	30.8477
Bulked control	5		20.9876	20.8742	19.9495	19.9439	21.2236	21.194	29.9962	30.0617	28.2319	28.1035	29.7422	29.8129	30.8947	31.1682	25.672	25.7898	29.8306	29.7213
SEN	5	3	20.7562	20.5795	19.5967	19.6962	21.0041	21.0275	32.4524	32.3377	28.7284	29.1593	30.6091	30.9586	30.1689	30.8558	26.5858	26.7182	30.3701	30.6419
SEN	5	6	20.5006	20.4387	19.7156	19.6531	21.0356	21.0424	33.4744	33.4791	29.4283	29.3291	32.5824	31.4732	31.4836	31.8333	27.2384	27.1764	31.4682	31.3762
NEB	5	105	20.7526	20.4527	19.774	19.7909	20.7599	20.8578	30.9859	31.3239	26.8099	27.0025	29.633	29.7055	28.7746	28.7803	23.7498	24.1137	29.2149	29.5484
NEB	5	125	20.8147	20.7884	20.1155	19.9935	21.2494	21.148	30.4846	30.7794	27.5932	27.6921	30.2141	30.1987	30.6263	30.9869	26.1593	25.8562	30.6113	30.5467
Bulked control	6		20.7229	20.6884	20.3201	20.2873	20.6307	20.8791	30.3441	29.8129	28.4739	28.637	29.3212	29.4688	30.3931	31.1378	26.1698	26.1661	28.9867	29.8575
SEN	6	16	20.2563	20.4984	20.336	20.6312	20.5166	20.6957	31.6205	31.2636	27.3525	27.6483	30.5557	31.1517	31.673	31.0818	29.4044	29.1961	33.6218	32.7083
SEN	6	17	20.8128	21.2784	20.6798	20.7928	21.4445	21.5945	32.129	32.2556	28.3215	28.1258	31.4755	31.1462	31.8279	29.7653	24.5617	24.6278	28.8508	28.7943
NEB	6	104	19.9692	20.7265	20.1198	20.7678	20.705	21.1227	27.963	28.1342	27.0209	27.2764	27.6006	27.4138	29.4812	29.1747	24.747	25.0637	28.1338	28.1537
NEB	6	132	20.3051	20.4733	19.5216	20.2602	ND	20.5918	30.9318	31.5431	ND	28.603	29.3731	29.9338	28.0723	27.8559	23.9143	23.6937	27.7798	27.6599
			ND = not determined

## Sheet: Radiochemical data
Mesotrione radiochemical data
			Total radiochemical (dps) recovered
Population	Time (h)	Replicate	Foliar wash	Treated leaf	Meristem	Stem & root	Rest of foliage
NEB	0	1	3414.81
NEB	0	2	3180.62
NEB	0	3	5359.52
NEB	0	4	3002.05
NEB	6	1	1157.04	915.28	10.06	38.61	27.55
NEB	6	2	1508.25	989.51	14.76	23.66	22.54
NEB	6	3	1017.33	867.86	13.62	18.27	15.64
NEB	6	4	1218.81	887.22	9.73	8.85	6.26
NEB	24	1	961.02	1215.06	69.79	28.64	54.16
NEB	24	2	435.66	1003.42	104.13	42.33	50.54
NEB	24	3	928.81	1494.59	140.28	48.93	127.83
NEB	24	4	946.38	760.54	29.89	24.35	57.16
NEB	48	1	778.96	1534.27	38.55	18.03	53.89
NEB	48	2	1113.99	827.92	28.83	20.55	43.26
NEB	48	3	567.77	1189.34	116.42	52.91	138.33
NEB	48	4	496.36	1492.53	91.56	45.63	74.71
NEB	72	1	1958.66	1979.22	29.35	51.25	123.73
NEB	72	2	1319.7	1742.48	202.69	27.16	249.83
NEB	72	3	2479.62	1794.32	39.87	19.99	113.09
NEB	72	4	624.04	1605.59	262.23	26.37	296.11
SEN	0	1	3163.65
SEN	0	2	2995.46
SEN	0	3	3312.4
SEN	0	4	2904.21
SEN	6	1	445.05	544.81	15.19	4.92	14.1
SEN	6	2	1841.08	664.58	35.79	40.4	55.23
SEN	6	3	1841.58	1194.58	12.02	21.67	19.85
SEN	6	4	1580.85	452.48	15.49	9.95	16.38
SEN	24	1	562.14	918.89	85.96	17.55	32.5
SEN	24	2	112.22	471.6	157.41	40.89	74.53
SEN	24	3	421.29	1789.21	176.98	8.75	109.44
SEN	24	4	534.19	1109.58	130.66	26.33	60.73
SEN	48	1	928.91	1150.54	262.89	34.35	133.66
SEN	48	2	209.17	766.97	267.59	23.67	113.84
SEN	48	3	386.39	1126.41	188.85	8.75	210.51
SEN	48	4	739.49	1142.38	151.7	21.7	81.7
SEN	72	1	620.37	1393.19	340.9	32.84	423.1
SEN	72	2	354.25	1230.47	502.18	52.31	316.18
SEN	72	3	1654.38	1465.39	72.96	33.43	135.45
SEN	72	4	704.05	1454.7	303.78	22.67	233.27

## Sheet: LCMS data
Mesotrione LCMS data
Population	Time (h)	Replicate	Mesotrione (ug) recovered from foliar wash	Mesotrione (ug) recovered from treated leaf	Mesotrione (ug) recovered from rest of foliage	4-hydroxy (ug) recovered from treated leaf	4-hydroxy (ug) recovered from rest of foliage	AMBA (ug) recovered from treated leaf
NEB	0	5	0.84507	0.0173465		0.00111479		0
NEB	0	6	1.16646	0.00260581		0		0.00663449
NEB	0	7	0.820802	0.00235978		0.000682086		0
NEB	0	8	0.858796	0.00425146		0.000664783		0.00645255
NEB	6	5	0.483491	0.231891	0.00742263	0.03456	0.000131918	0.00782288
NEB	6	6	0.172543	0.438054	0.03104	0.188887	0.0129087	0.00961033
NEB	6	7	0.364464	0.463919	0.0143178	0.0310421	0.00132186	0.0112183
NEB	6	8	0.184757	0.535453	0.0156516	0.0984862	0.00322136	0.0101196
NEB	24	5	0.339005	0.263351	0.0301642	0.0819924	0.00176496	0.00906232
NEB	24	6	0.143595	0.278209	0.0364669	0.0468746	0.00230257	0.0111306
NEB	24	7	0.103879	0.365145	0.0571915	0.14584	0.0213487	0.0123906
NEB	24	8	0.274112	0.278584	0.0293649	0.135429	0.00759697	0.0202216
NEB	48	5	0.560896	0.0231426	0	0.188653	0.0036586	0.0125384
NEB	48	6	0.235128	0.01365	0	0.248542	0.00784862	0.0164412
NEB	48	7	0.323835	0.0437683	0.002163	0.266832	0.0145613	0.00816869
NEB	48	8	0.356755	0.0623001	0.00798608	0.183243	0.0148484	0.0150117
NEB	72	5	0.0545287	0.066252	0.0374801	0.166116	0.0334374	0.010536
NEB	72	6	0.115284	0.0104717	5.64011e-05	0.318102	0.0111528	0.00938713
NEB	72	7	0.437878	0.0145596	0.000207324	0.144737	0.00362811	0.0164717
NEB	72	8	0.0706986	0.0116249	0	0.357243	0.0136704	0.00875394
SEN	0	5	0.901031	0.00416224		0.000113116		0.0065518
SEN	0	6	0.920646	0.00616793		0.000349903		0.00661918
SEN	0	7	0.873364	0.0162856		0.00130966		0.00640269
SEN	0	8	0.828115	0.0132345		0.00143381		0.00657857
SEN	6	5	0.301193	0.472827	0.0177665	0.0639655	0.00248452	0.00753221
SEN	6	6	0.28876	0.491599	0.0259252	0.0815402	0.00108354	0.0123296
SEN	6	7	0.569904	0.154797	0.00572586	0.0975676	0.00211348	0.00715687
SEN	6	8	0.273828	0.524672	0.0192696	0.0495064	0.00130286	0.00810451
SEN	24	5	0.487171	0.29684	0.0270322	0.0929662	0.00396221	0.0102771
SEN	24	6	0.120773	0.461146	0.0751333	0.147581	0.022699	0.0286933
SEN	24	7	0.071642	0.593157	0.0527602	0.122019	0.00690804	0.0205719
SEN	24	8	0.125761	0.396189	0.0806582	0.127792	0.00685422	0.022179
SEN	48	5	0.0738489	0.221781	0.0856714	0.192178	0.0302115	0.0255538
SEN	48	6	0.131385	0.103303	0.0621149	0.206859	0.0346428	0.0149254
SEN	48	7	0.245803	0.064551	0.0310074	0.220321	0.0387304	0.0304471
SEN	48	8	0.248452	0.159803	0.0852546	0.259231	0.0496439	0.0287266
SEN	72	5	0.043786	0.163692	0.064503	0.223888	0.0686396	0.0104254
SEN	72	6	0.123569	0.238751	0.0327346	0.144386	0.0266575	0.0232878
SEN	72	7	0.0605649	0.104883	0.102998	0.19701	0.0569706	0.0118307
SEN	72	8	0.0548961	0.282087	0.0608801	0.174238	0.0402387	0.00903277
